# Supplementary material for: Phase Change Ge-Rich Ge–Sb–Te/Sb2Te3 Core-Shell Nanowires by Metal Organic Chemical Vapor Deposition
Source: Nanomaterials (Basel). 2021 Dec 10;11(12):3358. doi: 10.3390/nano11123358 (PMC8707013; doi:10.3390/nano11123358)
Supplement: Supplementary file 1 [file nanomaterials-11-03358-s001.zip]

Archive with 1 entries (1 files):
- nanomaterials-1463145-supplementary.pdf
